# Supplementary material for: Coaches’ Perceptions of Common Planning Concepts Within Training Theory: An International Survey
Source: Sports Med Open. 2023 Nov 21;9:109. doi: 10.1186/s40798-023-00657-6 (PMC10663426; doi:10.1186/s40798-023-00657-6)
Supplement: Supplementary file 3 — Additional file 3. Survey responses. [file 40798_2023_657_MOESM3_ESM.xlsx]

## Sheet: Article Info.
Journal:
Sports Medicine – Open
Title:
Coaches perceptions of common planning concepts within training theory: An international survey
Author information:
Author 1
Kechi Anyadike-Danes (corresponding author)
Email: kechi.anyadike-danes@stud.dshs-koeln.de
ORCID: 0000-0002-6393-966X
Department of Intervention Research in Exercise Training, German Sport University Cologne, Cologne, Germany
Author 2
Lars Donath
Department of Intervention Research in Exercise Training, German Sport University Cologne, Cologne, Germany
Author 3
John Kiely
Faculty of Education and Health Sciences, University of Limerick, Limerick, Ireland

## Sheet: Survey Responses
Would you describe your planning approach as training periodisation?	Do you see a distinction between periodisation and planning?	Each season I evaluate my athletes needs.	A goal is determined for each season.	I divide the season into distinct manageable periods of time.	At the beginning of the season defined and detailed goals are assigned to each distinct separate period of time.	Physical capacities (e.g. strength, power) should be trained in a sequential order.	Each training period should primarily focus on a specific physical capacity (for example: maximal strength).	Physical adaptations are achievable within specific and fixed timeframes.	Over the course of a competitive year, training should progress from general to specific.	Successfully completing the training plan optimizes the likelihood of the athlete achieving their pre-determined goals.	Over the course of a training period, training targets should remain fixed	It is important to stick to the plan.	Consistently changing the plan is a sign of poor planning.
Yes	Yes	Agree	Agree	Agree	Agree	Disagree	Strongly Disagree	Strongly Disagree	Disagree	Neutral	Neutral	Neutral	Disagree
Yes	Yes	Agree	Agree	Agree	Agree	Agree	Neutral	Agree	Agree	Agree	Neutral	Neutral	Disagree
No	No	Agree	Neutral	Agree	Agree	Agree	Agree	Disagree	Disagree	Agree	Disagree	Disagree	Agree
No	Yes	Strongly Agree	Strongly Agree	Strongly Agree	Disagree	Disagree	Disagree	Disagree	Disagree	Agree	Disagree	Agree	Disagree
Yes	Yes	Strongly Agree	Strongly Agree	Strongly Agree	Strongly Agree	Neutral	Neutral	Strongly Agree	Agree	Strongly Agree	Agree	Neutral	Strongly disagree
Yes	No	Strongly Agree	Strongly Agree	Neutral	Neutral	Strongly Disagree	Strongly Disagree	Disagree	Neutral	Neutral	Disagree	Strongly disagree	Disagree
Yes	No	Strongly Agree	Strongly Agree	Strongly Agree	Strongly Agree	Strongly Agree	Strongly Agree	Strongly Agree	Strongly Agree	Strongly Agree	Agree	Strongly agree	Agree
Yes	No	Agree	Neutral	Strongly Agree	Neutral	Agree	Neutral	Agree	Agree	Agree	Neutral	Strongly agree	Neutral
No	Yes	Strongly Agree	Agree	Agree	Agree	Disagree	Neutral	Agree	Neutral	Agree	Disagree	Neutral	Disagree
Yes	No	Agree	Strongly Agree	Strongly Agree	Strongly Agree	Agree	Strongly Agree	Agree	Strongly Agree	Strongly Agree	Agree	Strongly agree	Neutral
No	Yes	Strongly Agree	Strongly Agree	Agree	Neutral	Disagree	Agree	Neutral	Strongly Agree	Strongly Agree	Neutral	Agree	Disagree
Yes	Yes	Strongly Agree	Strongly Agree	Agree	Agree	Agree	Agree	Neutral	Neutral	Strongly Agree	Disagree	Neutral	Disagree
No	Yes	Agree	Agree	Neutral	Disagree	Disagree	Neutral	Agree	Disagree	Neutral	Disagree	Strongly disagree	Disagree
No	Yes	Strongly Agree	Neutral	Neutral	Neutral	Agree	Disagree	Disagree	Neutral	Neutral	Strongly disagree	Neutral	Disagree
Yes	No	Strongly Agree	Strongly Agree	Strongly Agree	Agree	Strongly Agree	Agree	Disagree	Strongly Agree	Agree	Neutral	Agree	Agree
Yes	No	Agree	Strongly Agree	Agree	Agree	Disagree	Agree	Disagree	Neutral	Agree	Disagree	Disagree	Disagree
No	Yes	Agree	Agree	Disagree	Disagree	Strongly Disagree	Disagree	Disagree	Strongly Disagree	Strongly Agree	Agree	Strongly disagree	Disagree
Yes	No	Strongly Agree	Strongly Agree	Strongly Agree	Agree	Strongly Agree	Disagree	Disagree	Strongly Agree	Neutral	Strongly agree	Neutral	Strongly agree
No	Yes	Agree	Agree	Neutral	Neutral	Disagree	Disagree	Neutral	Disagree	Neutral	Disagree	Disagree	Neutral
Yes	No	Agree	Agree	Neutral	Neutral	Agree	Agree	Disagree	Agree	Strongly Agree	Disagree	Strongly agree	Neutral
Yes	No	Neutral	Neutral	Disagree	Neutral	Disagree	Strongly Disagree	Strongly Disagree	Neutral	Disagree	Strongly disagree	Strongly disagree	Strongly disagree
Yes	No	Agree	Disagree	Disagree	Disagree	Strongly Disagree	Strongly Disagree	Strongly Disagree	Disagree	Disagree	Strongly disagree	Strongly disagree	Strongly disagree
No	No	Strongly Agree	Strongly Agree	Neutral	Agree	Disagree	Disagree	Strongly Agree	Disagree	Agree	Disagree	Disagree	Strongly disagree
Yes	Yes	Strongly Agree	Strongly Agree	Strongly Agree	Agree	Disagree	Neutral	Strongly Disagree	Agree	Agree	Disagree	Disagree	Strongly disagree
Yes	No	Strongly Agree	Strongly Agree	Strongly Agree	Strongly Agree	Neutral	Strongly Agree	Neutral	Agree	Agree	Disagree	Disagree	Strongly disagree
Yes	Yes	Agree	Agree	Neutral	Neutral	Neutral	Neutral	Agree	Agree	Agree	Disagree	Neutral	Neutral
Yes	Yes	Agree	Agree	Disagree	Disagree	Agree	Disagree	Agree	Strongly Agree	Strongly Agree	Disagree	Disagree	Strongly disagree
Yes	Yes	Strongly Agree	Strongly Agree	Strongly Agree	Strongly Agree	Strongly Agree	Agree	Neutral	Agree	Agree	Agree	Agree	Agree
Yes	Yes	Strongly Agree	Strongly Agree	Strongly Agree	Agree	Agree	Agree	Disagree	Strongly Agree	Agree	Strongly disagree	Disagree	Disagree
Yes	Yes	Strongly Agree	Agree	Agree	Neutral	Disagree	Strongly Disagree	Neutral	Agree	Agree	Strongly disagree	Disagree	Disagree
No	Yes	Agree	Neutral	Agree	Neutral	Disagree	Disagree	Agree	Agree	Agree	Disagree	Disagree	Disagree
No	Yes	Neutral	Agree	Agree	Neutral	Disagree	Disagree	Agree	Agree	Neutral	Disagree	Neutral	Neutral
Yes	Yes	Strongly Agree	Agree	Agree	Strongly Agree	Neutral	Agree	Strongly Agree	Strongly Agree	Agree	Strongly disagree	Disagree	Disagree
No	Yes	Strongly Agree	Strongly Agree	Agree	Disagree	Neutral	Disagree	Disagree	Neutral	Neutral	Strongly disagree	Strongly disagree	Strongly disagree
Yes	No	Strongly Agree	Agree	Neutral	Neutral	Neutral	Neutral	Neutral	Neutral	Neutral	Disagree	Strongly disagree	Disagree
Yes	No	Strongly Agree	Agree	Agree	Agree	Agree	Disagree	Disagree	Strongly Agree	Neutral	Disagree	Agree	Disagree
Yes	No	Agree	Strongly Agree	Agree	Disagree	Agree	Agree	Agree	Strongly Agree	Strongly Agree	Strongly disagree	Neutral	Strongly disagree
Yes	No	Strongly Agree	Agree	Agree	Neutral	Agree	Neutral	Disagree	Agree	Agree	Disagree	Disagree	Disagree
Yes	Yes	Strongly Agree	Agree	Neutral	Neutral	Disagree	Disagree	Disagree	Neutral	Neutral	Strongly disagree	Disagree	Disagree
Yes	No	Neutral	Agree	Agree	Agree	Neutral	Disagree	Agree	Strongly Agree	Agree	Disagree	Neutral	Agree
Yes	No	Agree	Agree	Strongly Agree	Strongly Agree	Strongly Agree	Agree	Strongly Agree	Agree	Strongly Agree	Neutral	Agree	Agree
Yes	No	Agree	Agree	Agree	Neutral	Strongly Agree	Neutral	Disagree	Strongly Agree	Agree	Neutral	Neutral	Agree
No	Yes	Agree	Disagree	Agree	Disagree	Agree	Agree	Neutral	Agree	Agree	Disagree	Neutral	Neutral
Yes	Yes	Strongly Agree	Strongly Agree	Strongly Agree	Agree	Disagree	Disagree	Neutral	Agree	Agree	Disagree	Disagree	Disagree
Yes	Yes	Agree	Agree	Agree	Agree	Agree	Neutral	Neutral	Strongly Agree	Neutral	Neutral	Neutral	Neutral
No	Yes	Agree	Neutral	Agree	Agree	Disagree	Disagree	Disagree	Agree	Neutral	Disagree	Neutral	Agree
No	No	Strongly Agree	Strongly Agree	Strongly Agree	Neutral	Neutral	Neutral	Disagree	Agree	Neutral	Strongly disagree	Disagree	Strongly disagree
Yes	No	Agree	Agree	Agree	Neutral	Disagree	Disagree	Disagree	Agree	Agree	Disagree	Neutral	Neutral
Yes	Yes	Agree	Agree	Agree	Agree	Agree	Neutral	Agree	Neutral	Agree	Disagree	Agree	Neutral
Yes	No	Strongly Agree	Agree	Neutral	Neutral	Agree	Disagree	Neutral	Agree	Neutral	Strongly disagree	Disagree	Disagree
Yes	No	Strongly Agree	Strongly Agree	Strongly Agree	Neutral	Neutral	Disagree	Agree	Neutral	Agree	Disagree	Neutral	Disagree
Yes	Yes	Agree	Neutral	Disagree	Disagree	Neutral	Neutral	Strongly Disagree	Disagree	Disagree	Disagree	Disagree	Disagree
No	Yes	Strongly Agree	Neutral	Agree	Neutral	Strongly Disagree	Strongly Disagree	Strongly Disagree	Strongly Disagree	Neutral	Disagree	Neutral	Disagree
Yes	Yes	Strongly Agree	Strongly Agree	Agree	Agree	Disagree	Disagree	Disagree	Agree	Agree	Disagree	Neutral	Neutral
No	Yes	Agree	Agree	Neutral	Neutral	Disagree	Disagree	Strongly Agree	Strongly Agree	Agree	Disagree	Disagree	Disagree
No	Yes	Strongly Agree	Strongly Agree	Disagree	Neutral	Disagree	Disagree	Strongly Disagree	Disagree	Agree	Strongly disagree	Disagree	Agree
Yes	No	Agree	Agree	Agree	Agree	Neutral	Agree	Neutral	Strongly Agree	Agree	Neutral	Neutral	Disagree
Yes	Yes	Agree	Agree	Agree	Agree	Neutral	Neutral	Disagree	Neutral	Neutral	Disagree	Disagree	Disagree
No	Yes	Agree	Agree	Disagree	Disagree	Agree	Disagree	Agree	Disagree	Agree	Disagree	Agree	Disagree
No	Yes	Agree	Agree	Agree	Agree	Disagree	Disagree	Disagree	Neutral	Agree	Disagree	Neutral	Disagree
Yes	No	Agree	Agree	Agree	Neutral	Strongly Agree	Strongly Agree	Strongly Agree	Agree	Agree	Disagree	Neutral	Disagree
Yes	No	Strongly Agree	Agree	Agree	Agree	Agree	Agree	Disagree	Strongly Agree	Agree	Disagree	Disagree	Disagree
Yes	Yes	Strongly Agree	Agree	Strongly Agree	Agree	Neutral	Disagree	Strongly Disagree	Neutral	Neutral	Disagree	Neutral	Disagree
No	Yes	Strongly Agree	Strongly Agree	Strongly Agree	Strongly Agree	Strongly Disagree	Strongly Disagree	Disagree	Disagree	Disagree	Disagree	Disagree	Disagree
Yes	No	Strongly Agree	Agree	Strongly Agree	Disagree	Disagree	Agree	Agree	Disagree	Agree	Strongly disagree	Agree	Strongly disagree
Yes	No	Strongly Agree	Strongly Agree	Strongly Agree	Strongly Agree	Strongly Disagree	Strongly Disagree	Neutral	Agree	Strongly Agree	Neutral	Disagree	Disagree
Yes	Yes	Strongly Agree	Neutral	Strongly Agree	Neutral	Disagree	Disagree	Disagree	Neutral	Neutral	Strongly disagree	Disagree	Disagree
Yes	Yes	Strongly Agree	Neutral	Agree	Neutral	Disagree	Neutral	Neutral	Disagree	Neutral	Disagree	Disagree	Disagree
Yes	No	Agree	Agree	Agree	Neutral	Agree	Disagree	Neutral	Agree	Agree	Strongly disagree	Disagree	Disagree
Yes	Yes	Agree	Agree	Neutral	Neutral	Disagree	Agree	Disagree	Neutral	Agree	Disagree	Disagree	Disagree
Yes	Yes	Strongly Agree	Strongly Agree	Agree	Agree	Agree	Neutral	Strongly Agree	Agree	Agree	Neutral	Agree	Strongly agree
No	Yes	Strongly Agree	Strongly Agree	Agree	Agree	Agree	Disagree	Neutral	Neutral	Neutral	Disagree	Neutral	Disagree
Yes	Yes	Strongly Agree	Agree	Strongly Agree	Strongly Agree	Neutral	Agree	Agree	Agree	Agree	Strongly agree	Neutral	Disagree
Yes	Yes	Strongly Agree	Agree	Strongly Agree	Agree	Neutral	Neutral	Agree	Agree	Agree	Disagree	Strongly disagree	Strongly disagree
Yes	No	Agree	Agree	Agree	Disagree	Disagree	Disagree	Disagree	Agree	Neutral	Disagree	Disagree	Disagree
No	Yes	Agree	Agree	Neutral	Agree	Disagree	Disagree	Neutral	Disagree	Neutral	Disagree	Disagree	Neutral
No	Yes	Strongly Agree	Agree	Neutral	Neutral	Agree	Disagree	Neutral	Strongly Agree	Strongly Agree	Disagree	Agree	Neutral
Yes	Yes	Strongly Agree	Strongly Agree	Strongly Agree	Strongly Agree	Strongly Agree	Strongly Agree	Strongly Agree	Strongly Agree	Strongly Agree	Disagree	Neutral	Neutral
Yes	Yes	Strongly Agree	Strongly Agree	Strongly Agree	Agree	Agree	Disagree	Disagree	Agree	Agree	Disagree	Neutral	Disagree
Yes	Yes	Strongly Agree	Agree	Agree	Agree	Neutral	Disagree	Disagree	Neutral	Agree	Strongly disagree	Disagree	Strongly disagree
Yes	Yes	Strongly Agree	Agree	Agree	Neutral	Strongly Agree	Strongly Agree	Agree	Agree	Strongly Agree	Agree	Agree	Strongly agree
Yes	No	Agree	Strongly Agree	Strongly Agree	Strongly Agree	Neutral	Agree	Agree	Strongly Agree	Agree	Disagree	Agree	Strongly agree
Yes	Yes	Strongly Agree	Agree	Agree	Agree	Agree	Strongly Agree	Neutral	Strongly Agree	Strongly Agree	Disagree	Agree	Neutral
Yes	No	Agree	Agree	Strongly Agree	Strongly Agree	Disagree	Disagree	Agree	Agree	Agree	Strongly disagree	Neutral	Disagree
No	No	Agree	Agree	Strongly Agree	Neutral	Disagree	Neutral	Agree	Neutral	Neutral	Strongly disagree	Strongly disagree	Strongly disagree
Yes	Yes	Agree	Strongly Agree	Strongly Agree	Strongly Agree	Neutral	Agree	Neutral	Strongly Agree	Strongly Agree	Agree	Strongly agree	Agree
No	Yes	Agree	Agree	Neutral	Neutral	Disagree	Neutral	Neutral	Agree	Agree	Disagree	Neutral	Disagree
No	Yes	Agree	Agree	Disagree	Disagree	Disagree	Disagree	Strongly Disagree	Neutral	Neutral	Strongly disagree	Strongly disagree	Disagree
No	No	Strongly Agree	Strongly Agree	Disagree	Disagree	Strongly Disagree	Strongly Disagree	Disagree	Disagree	Strongly Disagree	Strongly agree	Disagree	Disagree
Yes	Yes	Agree	Neutral	Agree	Agree	Agree	Neutral	Disagree	Agree	Agree	Disagree	Neutral	Disagree
Yes	Yes	Strongly Agree	Strongly Agree	Agree	Neutral	Agree	Strongly Agree	Neutral	Disagree	Neutral	Disagree	Disagree	Agree
Yes	Yes	Agree	Agree	Agree	Neutral	Strongly Agree	Disagree	Disagree	Agree	Agree	Neutral	Agree	Agree
Yes	Yes	Agree	Disagree	Neutral	Disagree	Agree	Neutral	Neutral	Agree	Neutral	Disagree	Disagree	Strongly disagree
Yes	No	Strongly Agree	Strongly Agree	Strongly Agree	Strongly Agree	Neutral	Agree	Agree	Agree	Agree	Neutral	Agree	Neutral
Yes	Yes	Agree	Agree	Agree	Neutral	Agree	Neutral	Strongly Disagree	Agree	Agree	Agree	Neutral	Disagree
Yes	Yes	Strongly Agree	Strongly Agree	Strongly Agree	Agree	Agree	Neutral	Agree	Strongly Agree	Agree	Neutral	Neutral	Neutral
Yes	No	Agree	Agree	Neutral	Neutral	Disagree	Disagree	Neutral	Neutral	Neutral	Disagree	Agree	Disagree
Yes	No	Agree	Agree	Strongly Agree	Agree	Neutral	Neutral	Neutral	Neutral	Strongly Agree	Disagree	Neutral	Neutral
Yes	No	Strongly Agree	Strongly Agree	Agree	Agree	Agree	Agree	Neutral	Strongly Agree	Agree	Disagree	Neutral	Disagree
Yes	Yes	Strongly Agree	Strongly Agree	Agree	Neutral	Neutral	Neutral	Agree	Agree	Neutral	Neutral	Neutral	Neutral
No	Yes	Strongly Agree	Agree	Disagree	Disagree	Disagree	Disagree	Neutral	Disagree	Disagree	Disagree	Strongly disagree	Disagree
Yes	No	Strongly Agree	Agree	Strongly Agree	Agree	Neutral	Disagree	Agree	Agree	Agree	Strongly disagree	Neutral	Disagree
No	Yes	Agree	Agree	Agree	Agree	Strongly Disagree	Strongly Disagree	Neutral	Disagree	Agree	Disagree	Neutral	Disagree
No	Yes	Neutral	Neutral	Neutral	Agree	Strongly Disagree	Disagree	Disagree	Disagree	Agree	Disagree	Disagree	Neutral
Yes	No	Agree	Neutral	Agree	Neutral	Disagree	Agree	Disagree	Strongly Agree	Neutral	Disagree	Neutral	Neutral
Yes	Yes	Strongly Agree	Agree	Agree	Neutral	Neutral	Disagree	Agree	Agree	Agree	Disagree	Neutral	Neutral
